# Supplementary material for: Identification of a Novel Small RNA srvg23535 in Vibrio alginolyticus ZJ-T and Its Characterization With Phenotype MicroArray Technology
Source: Front Microbiol. 2018 Oct 5;9:2394. doi: 10.3389/fmicb.2018.02394 (PMC6186989; doi:10.3389/fmicb.2018.02394)
Supplement: TABLE S2 — Tested components of the PM01, PM03, PM09, and PM10 plates. [file Table_2.XLSX]

## Sheet: Sheet1
Supplementary Table 2 Tested components of the PM01, PM03, PM09 and PM10 plates
Plate Type	Wells	Test	Mode of Action
PM01	A01	Background	C-Source,Background,,,,,-,-,-,-,-,-,-,-,-,-,-,-
PM01	A02	L-Arabinose	C-Source,carbohydrate,pentose,arabinose,,,Glycolosis,G3P,Pentose and glucuronate interconversions,-
PM01	A03	N-Acetyl-D-Glucosamine	C-Source,carbohydrate,hexose,glucose,amine,,Glycolosis,glucose,Glycosaminoglycan degradation,-,-,-,
PM01	A04	D-Saccharic Acid	C-Source,carbohydrate,hexose,glucose,dicarboxylate,,Glycolosis,glucose,Ascorbate and aldarate metab
PM01	A05	Succinic Acid	C-Source,carboxylate,4 carbon,,,,TCA,succinate,-,-,-,-,-,-,-,-,-,-
PM01	A06	D-Galactose	C-Source,carbohydrate,hexose,galactose,,,Galactose Metabolism,-,-,-,-,-,-,-,-,-,-,-
PM01	A07	L-Aspartic Acid	C-Source,amino acid,amino acid,Asp,AA,,TCA,oxaloacetate,Asp,-,-,-,-,-,-,-,-,-
PM01	A08	L-Proline	C-Source,amino acid,amino acid,Pro,AA,-,TCA,oxologlutarate,Glu,-,-,-,-,-,-,-,-,-
PM01	A09	D-Alanine	C-Source,amino acid,amino acid,Ala-D,AA,,TCA,oxaloacetate,Pyruvate,Ala,-,-,-,-,-,-,-,-
PM01	A10	D-Trehalose	C-Source,carbohydrate,disaccharide,glucose,,,Glycolosis,glucose,-,-,-,-,-,-,-,-,-,-
PM01	A11	D-Mannose	C-Source,carbohydrate,hexose,mannose,,,Glycolosis,fructose,mannose,-,-,-,-,-,-,-,-,-
PM01	A12	Dulcitol	C-Source,carbohydrate,hexose,galactose,,,Galactose metabolism,-,-,-,-,-,-,-,-,-,-,-
PM01	B01	D-Serine	C-Source,amino acid,amino acid,Ser-D,AA,,TCA,oxaloacetate,Pyruvate,-,-,-,-,-,-,-,-,-
PM01	B02	D-Sorbitol	C-Source,carbohydrate,hexose,sorbose,,,Glycolosis,mannose,-,-,-,-,-,-,-,-,-,-
PM01	B03	Glycerol	C-Source,carbohydrate,3 carbon,glycerol,,,Glycolosis,glycerate,-,-,-,-,-,-,-,-,-,-
PM01	B04	L-Fucose	C-Source,carbohydrate,hexose,fucose,,,-,-,-,-,-,-,-,-,-,-,-,-
PM01	B05	D-Glucuronic Acid	C-Source,carbohydrate,hexose,glucose,carboxylate,,Glycolosis,glucose,-,-,-,-,-,-,-,-,-,-
PM01	B06	D-Gluconic Acid	C-Source,carbohydrate,hexose,glucose,carboxylate,,Glycolosis,glucose,-,-,-,-,-,-,-,-,-,-
PM01	B07	D,L-a-Glycerol Phosphate	C-Source,carbohydrate,3 carbon,glycerol,Phosphate,,Glycolosis,G3P,-,-,-,-,-,-,-,-,-,-
PM01	B08	D-Xylose	C-Source,carbohydrate,pentose,xylose,,,Pentose and glucuronate interconversions,-,-,-,-,-,-,-,-,-,-
PM01	B09	D,L-Lactic acid	C-Source,carboxylate,3 carbon,,,,,,,,,,,,,,,
PM01	B10	Formic Acid	C-Source,carboxylate,1 carbon,,,,Glyoxylate and dicarboxylate metabolism,-,-,-,-,-,-,-,-,-,-,-
PM01	B11	D-Mannitol	C-Source,carbohydrate,hexose,mannose,,,Glycolosis,fructose,mannose,-,-,-,-,-,-,-,-,-
PM01	B12	L-Glutamic Acid	C-Source,amino acid,amino acid,Glu,AA,,TCA,oxologlutarate,Glu,-,-,-,-,-,-,-,-,-
PM01	C01	D-Glucose-6-Phosphate	C-Source,carbohydrate,hexose,glucose,phosphate,,Glycolosis,glucose,-,-,-,-,-,-,-,-,-,-
PM01	C02	D-Galactonic Acid-g-Lactone	C-Source,carboxylate,6 carbon,galactose,lactone,,Glycolosis,glucose,Glactose metabolism,-,-,-,-,-,-
PM01	C03	D,L-Malic Acid	C-Source,carboxylate,4 carbon,,,,TCA,malinate,-,-,-,-,-,-,-,-,-,-
PM01	C04	D-Ribose	C-Source,carbohydrate,pentose,ribose,,,Pentose and glucuronate interconversions,-,-,-,-,-,-,-,-,-,-
PM01	C05	Tween 20	C-Source,-,-,-,,,-,-,-,-,-,-,-,-,-,-,-,-
PM01	C06	L-Rhamnose	C-Source,carbohydrate,hexose,rhamnose,,,Glycolosis,fructose,mannose,-,-,-,-,-,-,-,-,-
PM01	C07	D-Fructose	C-Source,carbohydrate,hexose,fructose,,,Glycolosis,fructose,-,-,-,-,-,-,-,-,-,-
PM01	C08	Acetic Acid	C-Source,carboxylate,2 carbon,,,,Pyruvate metabolism,-,-,-,-,-,-,-,-,-,-,-
PM01	C09	a-D-Glucose	C-Source,carbohydrate,hexose,glucose,,,Glycolosis,glucose,-,-,-,-,-,-,-,-,-,-
PM01	C10	Maltose	C-Source,carbohydrate,disaccharide,glucose,,,Glycolosis,glucose,-,-,-,-,-,-,-,-,-,-
PM01	C11	D-Melibiose	C-Source,carbohydrate,disaccharide,galactose,glucose,,Glycolosis,glucose,Galactose Metabolism,-,-,-
PM01	C12	Thymidine	C-Source,nucleoside,pyrimidine,thymine,,,Pyrimidine Metabolism,-,-,-,-,-,-,-,-,-,-,-
PM01	D01	L-Asparagine	C-Source,amino acid,amino acid,Asn,AA,,TCA,oxaloacetate,Asp,Asn,-,-,-,-,-,-,-,-
PM01	D02	D-Aspartic Acid	C-Source,amino acid,amino acid,Asp-D,AA,,TCA,oxaloacetate,Asp,-,-,-,-,-,-,-,-,-
PM01	D03	D-Glucosaminic Acid	C-Source,carbohydrate,hexose,glucose,acid,,Glycolosis,glucose,Aminosugars metabolism,-,-,-,-,-,-,-,
PM01	D04	1,2-Propanediol	C-Source,alcohol,3 carbon,,,,Glycolosis,oxaloacetate,Pyruvate,pyruvate metabolism,-,-,-,-,-,-,-,-
PM01	D05	Tween 40	C-Source,-,-,-,,,-,-,-,-,-,-,-,-,-,-,-,-
PM01	D06	a-Ketoglutaric Acid	C-Source,carboxylate,5 carbon,,,,TCA,oxologlutarate,Glyoxylate and dicarboxylate metabolism,-,-,-,-
PM01	D07	a-Ketobutyric Acid	C-Source,carboxylate,4 carbon,,,,Glycine, serine and threonine metabolism,-,-,-,-,-,-,-,-,-,-,-
PM01	D08	a-Methyl-D-Galactoside	C-Source,carbohydrate,hexose,galactose,,,Galactose Metabolism,-,-,-,-,-,-,-,-,-,-,-
PM01	D09	a-D-Lactose	C-Source,carbohydrate,disaccharide,galactose,glucose,,Glycolosis,glucose,Galactose Metabolism,-,-,-
PM01	D10	Lactulose	C-Source,carbohydrate,disaccharide,galactose,fructose,,Glycolosis,glucose,Galactose Metabolism,-,-,
PM01	D11	Sucrose	C-Source,carbohydrate,disaccharide,glucose,fructose,,Glycolosis,glucose,Starch and sucrose metaboli
PM01	D12	Uridine	C-Source,nucleoside,pyrimidine,uracil,,,Pyrimidine Metabolism,-,-,-,-,-,-,-,-,-,-,-
PM01	E01	L-Glutamine	C-Source,amino acid,amino acid,Gln,AA,,TCA,oxologlutarate,glutamate,Gln,-,-,-,-,-,-,-,-
PM01	E02	m-Tartaric Acid	C-Source,carboxylate,,,,,TCA,oxaloacetate,Glyoxylate and dicarboxylate metabolism,-,-,-,-,-,-,-,-,-
PM01	E03	D-Glucose-1-Phosphate	C-Source,carbohydrate,hexose,glucose,phosphate,,Glycolosis,glucose,-,-,-,-,-,-,-,-,-,-
PM01	E04	D-Fructose-6-Phosphate	C-Source,carbohydrate,hexose,fructose,phosphate,,Glycolosis,fructose,-,-,-,-,-,-,-,-,-,-
PM01	E05	Tween 80	C-Source,-,-,-,,,-,-,-,-,-,-,-,-,-,-,-,-
PM01	E06	a-Hydroxyglutaric Acid-g-Lactone	C-Source,amino acid,amino acid,Glu,,,Glycolosis,glucose,-,-,-,-,-,-,-,-,-,-
PM01	E07	a-Hydroxybutyric Acid	C-Source,carboxylate,4 carbon,,,,TCA,oxaloacetate,Pyruvate,gly ser thr metablolism,-,-,-,-,-,-,-,-
PM01	E08	b-Methyl-D-Glucoside	C-Source,carbohydrate,hexose,glucose,,,Glycolosis,glucose,-,-,-,-,-,-,-,-,-,-
PM01	E09	Adonitol	C-Source,carbohydrate,pentose,ribose,,,Pentose and glucuronate interconversions,-,-,-,-,-,-,-,-,-,-
PM01	E10	Maltotriose	C-Source,carbohydrate,trisaccharide,glucose,,,Glycolosis,glucose, 3.2.1.116,-,-,-,-,-,-,-,-,-
PM01	E11	2'-Deoxyadenosine	C-Source,nucleoside,purine,adenine,,,Purine Metabolism,-,-,-,-,-,-,-,-,-,-,-
PM01	E12	Adenosine	C-Source,nucleoside,purine,adenine,,,Purine Metabolism,-,-,-,-,-,-,-,-,-,-,-
PM01	F01	Gly-Asp	C-Source,amino acid,dipeptide,Gly,Asp,,TCA,oxaloacetate,Pyruvate,Gly,-,-,TCA,oxaloacetate,Asp,-,-,-
PM01	F02	Citric Acid	C-Source,carboxylate,6 carbon,,,,TCA,Citrate,-,-,-,-,-,-,-,-,-,-
PM01	F03	m-Inositol	C-Source,carbohydrate,hexose,inositol,,,Galactose Metabolism,galactose,-,-,-,-,-,-,-,-,-,-
PM01	F04	D-Threonine	C-Source,amino acid,amino acid,Thr-D,AA,,TCA,oxaloacetate,Pyruvate,Thr,-,-,-,-,-,-,-,-
PM01	F05	Fumaric Acid	C-Source,carboxylate,4 carbon,,,,TCA,fumarate,-,-,-,-,-,-,-,-,-,-
PM01	F06	Bromosuccinic Acid	C-Source,carboxylate,4 carbon,,,,TCA,succinate,-,-,-,-,-,-,-,-,-,-
PM01	F07	Propionic Acid	C-Source,carboxylate,3 carbon,,,,Propanoate metabolism,-,-,-,-,-,-,-,-,-,-,-
PM01	F08	Mucic Acid	C-Source,carbohydrate,hexose,galactose,acid,,Galactose Metabolism,-,-,-,-,-,-,-,-,-,-,-
PM01	F09	Glycolic Acid	C-Source,carboxylate,2 carbon,,,,Glyoxylate and dicarboxylate metabolism,-,-,-,-,-,-,-,-,-,-,-
PM01	F10	Glyoxylic Acid	C-Source,carboxylate,2 carbon,,,,Glyoxylate and dicarboxylate metabolism,-,-,-,-,-,-,-,-,-,-,-
PM01	F11	D-Cellobiose	C-Source,carbohydrate,disaccharide,glucose,,,Glycolosis,glucose,-,-,-,-,-,-,-,-,-,-
PM01	F12	Inosine	C-Source,nucleoside,purine,hypoxanthine,,,Purine Metabolism,-,-,-,-,-,-,-,-,-,-,-
PM01	G01	Gly-Glu	C-Source,amino acid,dipeptide,Gly,Glu,,TCA,oxaloacetate,Pyruvate,Gly,-,-,TCA,oxaloglutarate,Glu,-,-
PM01	G02	Tricarballylic Acid	C-Source,carboxylate,6 carbon,,,,-,-,-,-,-,-,-,-,-,-,-,-
PM01	G03	L-Serine	C-Source,amino acid,amino acid,Ser,AA,,TCA,oxaloacetate,Pyruvate,-,-,-,-,-,-,-,-,-
PM01	G04	L-Threonine	C-Source,amino acid,amino acid,Thr,AA,,TCA,oxaloacetate,Pyruvate,Thr,-,-,-,-,-,-,-,-
PM01	G05	L-Alanine	C-Source,amino acid,amino acid,Ala,AA,,TCA,oxaloacetate,Pyruvate,-,-,-,-,-,-,-,-,-
PM01	G06	Ala-Gly	C-Source,amino acid,dipeptide,Ala,Gly,,TCA,oxaloacetate,Pyruvate,Ala,-,-,TCA,oxaloacetate,Pyruvate,
PM01	G07	Acetoacetic Acid	C-Source,carboxylate,4 carbon,,,,Pyruvate metabolism,-,-,-,-,-,-,-,-,-,-,-
PM01	G08	N-Acetyl-D-Mannosamine	C-Source,carbohydrate,hexose,mannose,amine,,Glycolosis,fructose,mannose,-,-,-,-,-,-,-,-,-
PM01	G09	Mono-Methylsuccinate	C-Source,carboxylate,4 carbon,,,,TCA,succinate,-,-,-,-,-,-,-,-,-,-
PM01	G10	Methylpyruvate	C-Source,carboxylate,3 carbon,,,,Pyruvate metabolism,-,-,-,-,-,-,-,-,-,-,-
PM01	G11	D-Malic Acid	C-Source,carboxylate,4 carbon,,,,TCA,succinate,Butonanate metabolism,-,-,-,-,-,-,-,-,-
PM01	G12	L-Malic Acid	C-Source,carboxylate,4 carbon,,,,TCA,malinate,-,-,-,-,-,-,-,-,-,-
PM01	H01	Gly-Pro	C-Source,amino acid,dipeptide,Gly,Pro,,TCA,oxaloacetate,Pyruvate,Gly,-,-,TCA,oxaloglutarate,glutama
PM01	H02	p-Hydroxyphenyl Acetic Acid	C-Source,carboxylate,aromatic,,,,TCA,Citrate,acetyl CoA,tryrosine metabolism,-,-,-,-,-,-,-,-
PM01	H03	m-Hydroxyphenyl Acetic Acid	C-Source,carboxylate,aromatic,,,,TCA,Citrate,acetyl CoA,tryrosine metabolism,-,-,-,-,-,-,-,-
PM01	H04	Tyramine	C-Source,amino acid,intermediate,Tyramine,AA,,TCA,succinate,tyr metabolism,-,-,-,-,-,-,-,-,-
PM01	H05	D-Psicose	C-Source,carbohydrate,hexose,,,,-,-,-,-,-,-,-,-,-,-,-,-
PM01	H06	L-Lyxose	C-Source,carbohydrate,pentose,lyxose,,,Pentose and glucuronate interconversions,-,-,-,-,-,-,-,-,-,-
PM01	H07	Glucuronamide	C-Source,carbohydrate,hexose,glucose,amide,,Glycolosis,glucose,-,-,-,-,-,-,-,-,-,-
PM01	H08	Pyruvic Acid	C-Source,carboxylate,3 carbon,,,,Pyruvate metabolism,-,-,-,-,-,-,-,-,-,-,-
PM01	H09	L-Galactonic Acid-g-Lactone	C-Source,carboxylate,6 carbon,galactose,lactone,,Glycolosis,glucose,Ascorbate and aldarate metaboli
PM01	H10	D-Galacturonic Acid	C-Source,carbohydrate,hexose,galactose,acid,,Galactose Metabolism,-,-,-,-,-,-,-,-,-,-,-
PM01	H11	b-Phenylethylamine	C-Source,amino acid,intermediate,b-Phenylethylamine,AA,,TCA,Citrate,acetyl CoA,Phe,-,-,-,-,-,-,-,-
PM01	H12	2-Aminoethanol	C-Source,alcohol,2 carbon,amine,,,Glycolosis,G3P,glycerolipid metabolism,-,-,-,-,-,-,-,-,-
PM03	A01	Background	N-Source,Background,,,,,-,-,-,-,-,-,-,-,-,-,-,-
PM03	A02	Ammonia	N-Source,nitrogen,NH3,,,,Urea cycle,-,-,-,-,-,-,-,-,-,-,-
PM03	A03	Nitrite	N-Source,nitrogen,N02,,,,Urea cycle,,,,,,,,,,,
PM03	A04	Nitrate	N-Source,nitrogen,NO3,,,,Urea cycle,-,-,-,-,-,-,-,-,-,-,-
PM03	A05	Urea	N-Source,nitrogen,urea,,,,Urea cycle,Arg,-,-,-,-,-,-,-,-,-,-
PM03	A06	Biuret	N-Source,nitrogen,urea,,,,Urea cycle,-,-,-,-,-,-,-,-,-,-,-
PM03	A07	L-Alanine	N-Source,amino acid,amino acid,Ala,AA,,TCA,oxaloacetate,Pyruvate,-,-,-,-,-,-,-,-,-
PM03	A08	L-Arginine	N-Source,amino acid,amino acid,Arg,AA,,TCA,oxologlutarate,glutamate,Arg,-,-,-,-,-,-,-,-
PM03	A09	L-Asparagine	N-Source,amino acid,amino acid,Asn,AA,,TCA,oxaloacetate,Asp,Asn,-,-,-,-,-,-,-,-
PM03	A10	L-Aspartic Acid	N-Source,amino acid,amino acid,Asp,AA,,TCA,oxaloacetate,Asp,-,-,-,-,-,-,-,-,-
PM03	A11	L-Cysteine	N-Source,amino acid,amino acid,Cys,AA,,TCA,oxaloacetate,Pyruvate,gly ser thr metablolism,Cys,-,-,-,
PM03	A12	L-Glutamic Acid	N-Source,amino acid,amino acid,Glu,AA,,TCA,oxologlutarate,Glu,-,-,-,-,-,-,-,-,-
PM03	B01	L-Glutamine	N-Source,amino acid,amino acid,Gln,AA,,TCA,oxologlutarate,glutamate,Gln,-,-,-,-,-,-,-,-
PM03	B02	Glycine	N-Source,amino acid,amino acid,Gly,AA,,TCA,oxaloacetate,Pyruvate,Gly,-,-,-,-,-,-,-,-
PM03	B03	L-Histidine	N-Source,amino acid,amino acid,His,AA,,TCA,oxologlutarate,glutamate,His,-,-,-,-,-,-,-,-
PM03	B04	L-Isoleucine	N-Source,amino acid,amino acid,Ile,AA,,TCA,succinyl CoA,Propionyl CoA,Ile,-,-,-,-,-,-,-,-
PM03	B05	L-Leucine	N-Source,amino acid,amino acid,Leu,AA,,TCA,Citrate,acetyl CoA,Leu,-,-,-,-,-,-,-,-
PM03	B06	L-Lysine	N-Source,amino acid,amino acid,Lys,AA,,TCA,Citrate,acetyl CoA,Lys,-,-,-,-,-,-,-,-
PM03	B07	L-Methionine	N-Source,amino acid,amino acid,Met,AA,,TCA,succinyl CoA,propanoate metabolism,gly ser thr metabloli
PM03	B08	L-Phenylalanine	N-Source,amino acid,amino acid,Phe,AA,,TCA,Citrate,acetyl CoA,Phe,-,-,-,-,-,-,-,-
PM03	B09	L-Proline	N-Source,amino acid,amino acid,Pro,AA,-,TCA,oxologlutarate,Glu,-,-,-,-,-,-,-,-,-
PM03	B10	L-Serine	N-Source,amino acid,amino acid,Ser,AA,,TCA,oxaloacetate,Pyruvate,-,-,-,-,-,-,-,-,-
PM03	B11	L-Threonine	N-Source,amino acid,amino acid,Thr,AA,,TCA,oxaloacetate,Pyruvate,Thr,-,-,-,-,-,-,-,-
PM03	B12	L-Tryptophan	N-Source,amino acid,amino acid,Trp,AA,,TCA,Citrate,acetyl CoA,Trp,-,-,-,-,-,-,-,-
PM03	C01	L-Tyrosine	N-Source,amino acid,amino acid,Tyr,AA,,TCA,succinate,Tyr,-,-,-,-,-,-,-,-,-
PM03	C02	L-Valine	N-Source,amino acid,amino acid,Val,AA,,TCA,succinyl CoA,Val,-,-,-,-,-,-,-,-,-
PM03	C03	D-Alanine	N-Source,amino acid,amino acid,Ala-D,AA,,TCA,oxaloacetate,Pyruvate,Ala,-,-,-,-,-,-,-,-
PM03	C04	D-Asparagine	N-Source,amino acid,amino acid,Asn-D,AA,,TCA,oxaloacetate,Asp,Asn,-,-,-,-,-,-,-,-
PM03	C05	D-Aspartic Acid	N-Source,amino acid,amino acid,Asp-D,AA,,TCA,oxaloacetate,Asp,-,-,-,-,-,-,-,-,-
PM03	C06	D-Glutamic Acid	N-Source,amino acid,amino acid,Glu-D,AA,,TCA,oxologlutarate,Glu,-,-,-,-,-,-,-,-,-
PM03	C07	D-Lysine	N-Source,amino acid,amino acid,Lys-D,AA,,TCA,Citrate,acetyl CoA,Lys,-,-,-,-,-,-,-,-
PM03	C08	D-Serine	N-Source,amino acid,amino acid,Ser-D,AA,,TCA,oxaloacetate,Pyruvate,-,-,-,-,-,-,-,-,-
PM03	C09	D-Valine	N-Source,amino acid,amino acid,Val-D,AA,,TCA,succinyl CoA,Val,-,-,-,-,-,-,-,-,-
PM03	C10	L-Citrulline	N-Source,amino acid,intermediate,L-Citrulline,AA,,Urea cycle,citrulline,-,-,-,-,-,-,-,-,-,-
PM03	C11	L-Homoserine	N-Source,amino acid,intermediate,L-Homoserine,AA,,TCA,oxaloacetate,Pyruvate,gly ser thr metablolism
PM03	C12	L-Ornithine	N-Source,amino acid,intermediate,L-Ornithine,AA,,Urea cycle,ornithine,-,-,-,-,-,-,-,-,-,-
PM03	D01	N-Acetyl-L-Glutamic Acid	N-Source,amino acid,intermediate,N-Acetyl-D,L-Glutamic Acid,AA,,TCA,oxologlutarate,Glu,-,-,-,-,-,-,
PM03	D02	N-Phthaloyl-L-Glutamic Acid	N-Source,amino acid,intermediate,N-Phthaloyl-L-Glutamic Acid,AA,,TCA,oxologlutarate,Glu,-,-,-,-,-,-
PM03	D03	L-Pyroglutamic Acid	N-Source,amino acid,intermediate,5-Oxo-L-proline,AA,,TCA,oxologlutarate,Glu,-,-,-,-,-,-,-,-,-
PM03	D04	Hydroxylamine	N-Source,amine,NH3,,,,-,-,-,-,-,-,-,-,-,-,-,-
PM03	D05	Methylamine	N-Source,amine,1 carbon,,,,-,-,-,-,-,-,-,-,-,-,-,-
PM03	D06	N-Amylamine	N-Source,amine,5 carbon,,,,-,-,-,-,-,-,-,-,-,-,-,-
PM03	D07	N-Butylamine	N-Source,amine,4 carbon,,,,-,-,-,-,-,-,-,-,-,-,-,-
PM03	D08	Ethylamine	N-Source,amine,2 carbon,,,,-,-,-,-,-,-,-,-,-,-,-,-
PM03	D09	Ethanolamine	N-Source,amine,2 carbon,,,,TCA,Citrate,acetyl CoA,-,-,-,-,-,-,-,-,-
PM03	D10	Ethylenediamine	N-Source,,,,,,,,,,,,,,,,,
PM03	D11	Putrescine	N-Source,amino acid,intermediate,Putrescine,AA,,TCA,oxologlutarate,glutamate,Arg,-,-,-,-,-,-,-,-
PM03	D12	Agmatine	N-Source,amino acid,intermediate,Agmatine,AA,,TCA,oxologlutarate,glutamate,Arg,-,-,-,-,-,-,-,-
PM03	E01	Histamine	N-Source,amino acid,intermediate,Histamine,AA,,TCA,oxologlutarate,glutamate,His,-,-,-,-,-,-,-,-
PM03	E02	b-Phenylethylamine	N-Source,amino acid,intermediate,b-Phenylethylamine,AA,,TCA,Citrate,acetyl CoA,Phe,-,-,-,-,-,-,-,-
PM03	E03	Tyramine	N-Source,amino acid,intermediate,Tyramine,AA,,TCA,succinate,tyr metabolism,-,-,-,-,-,-,-,-,-
PM03	E04	Acetamide	N-Source,amide,2 carbon,,,,-,-,-,-,-,-,-,-,-,-,-,-
PM03	E05	Formamide	N-Source,amide,1 carbon,,,,-,-,-,-,-,-,-,-,-,-,-,-
PM03	E06	Glucuronamide	N-Source,carbohydrate,hexose,glucose,amide,,Glycolosis,glucose,-,-,-,-,-,-,-,-,-,-
PM03	E07	D,L-Lactamide	N-Source,amide,3 carbon,,,,-,-,-,-,-,-,-,-,-,-,-,-
PM03	E08	D-Glucosamine	N-Source,carbohydrate,hexose,glucose,amine,,Glycolosis,glucose,-,-,-,-,-,-,-,-,-,-
PM03	E09	D-Galactosamine	N-Source,carbohydrate,hexose,galactose,amine,,Galactose Metabolism,-,-,-,-,-,-,-,-,-,-,-
PM03	E10	D-Mannosamine	N-Source,carbohydrate,hexose,mannose,amine,,Glycolosis,fructose,mannose,-,-,-,-,-,-,-,-,-
PM03	E11	N-Acetyl-D-Glucosamine	N-Source,carbohydrate,hexose,glucose,amine,,Glycolosis,glucose,Glycosaminoglycan degradation,-,-,-,
PM03	E12	N-Acetyl-D-Galactosamine	N-Source,carbohydrate,hexose,galactose,amine,,Galactose Metabolism,-,-,-,-,-,-,-,-,-,-,-
PM03	F01	N-Acetyl-D-Mannosamine	N-Source,carbohydrate,hexose,mannose,amine,,Glycolosis,fructose,mannose,-,-,-,-,-,-,-,-,-
PM03	F02	Adenine	N-Source,nucleic acid,purine,adenine,,,Purine Metabolism,-,-,-,-,-,-,-,-,-,-,-
PM03	F03	Adenosine	N-Source,nucleoside,purine,adenine,,,Purine Metabolism,-,-,-,-,-,-,-,-,-,-,-
PM03	F04	Cytidine	N-Source,nucleoside,pyrimidine,cytosine,sulfur,,Pyrimidine Metabolism,-,-,-,-,-,-,-,-,-,-,-
PM03	F05	Cytosine	N-Source,nucleic acid,pyrimidine,cytosine,,,Pyrimidine Metabolism,-,-,-,-,-,-,-,-,-,-,-
PM03	F06	Guanine	N-Source,nucleic acid,purine,guanine,,,Purine Metabolism,-,-,-,-,-,-,-,-,-,-,-
PM03	F07	Guanosine	N-Source,nucleoside,purine,guanine,,,Purine Metabolism,-,-,-,-,-,-,-,-,-,-,-
PM03	F08	Thymine	N-Source,nucleic acid,pyrimidine,thymine,,,Pyrimidine Metabolism,-,-,-,-,-,-,-,-,-,-,-
PM03	F09	Thymidine	N-Source,nucleoside,pyrimidine,thymine,,,Pyrimidine Metabolism,-,-,-,-,-,-,-,-,-,-,-
PM03	F10	Uracil	N-Source,nucleic acid,pyrimidine,uracil,,,Pyrimidine Metabolism,-,-,-,-,-,-,-,-,-,-,-
PM03	F11	Uridine	N-Source,nucleoside,pyrimidine,uracil,,,Pyrimidine Metabolism,-,-,-,-,-,-,-,-,-,-,-
PM03	F12	Inosine	N-Source,nucleoside,purine,hypoxanthine,,,Purine Metabolism,-,-,-,-,-,-,-,-,-,-,-
PM03	G01	Xanthine	N-Source,nucleic acid,purine,xanthine,,,Purine Metabolism,-,-,-,-,-,-,-,-,-,-,-
PM03	G02	Xanthosine	N-Source,nucleoside,purine,xanthine,,,Purine Metabolism,-,-,-,-,-,-,-,-,-,-,-
PM03	G03	Uric Acid	N-Source,nucleic acid,purine,uric acid,,,Purine Metabolism,-,-,-,-,-,-,-,-,-,-,-
PM03	G04	Alloxan	N-Source,nucleic acid,intermediate,,,,-,-,-,-,-,-,-,-,-,-,-,-
PM03	G05	Allantoin	N-Source,nucleic acid,intermediate,,,,-,-,-,-,-,-,-,-,-,-,-,-
PM03	G06	Parabanic Acid	N-Source,urea,3 carbon,,,,-,-,-,-,-,-,-,-,-,-,-,-
PM03	G07	D,L-a-Amino-N-Butyric Acid	N-Source,amino acid,4 carbon,D,L-a-Amino-N-Butyric Acid,AA,,-,-,-,-,-,-,-,-,-,-,-,-
PM03	G08	g-Amino-N-Butyric Acid	N-Source,carboxylate,4 carbon,,,,TCA,oxologlutarate,Glu,-,-,-,-,-,-,-,-,-
PM03	G09	e-Amino-N-Caproic Acid	N-Source,carboxylate,6 carbon,-,,,-,-,-,-,-,-,-,-,-,-,-,-
PM03	G10	D,L-a-Amino-Caprylic Acid	N-Source,amino acid,8 carbon,D,L-a-Amino- Caprylic Acid,AA,,-,-,-,-,-,-,-,-,-,-,-,-
PM03	G11	d-Amino-N-Valeric Acid	N-Source,amino acid,intermediate,d-Amino-N-Valeric Acid,AA,,TCA,Citrate,acetyl CoA,Leu,-,-,-,-,-,-,
PM03	G12	a-Amino-N-Valeric Acid	N-Source,amino acid,5 carbon,Leu,AA,,TCA,Citrate,acetyl CoA,Leu,-,-,-,-,-,-,-,-
PM03	H01	Ala-Asp	N-Source,amino acid,dipeptide,Ala,Asp,,TCA,oxaloacetate,Pyruvate,Ala,-,-,TCA,oxaloacetate,Asp,-,-,-
PM03	H02	Ala-Gln	N-Source,amino acid,dipeptide,Ala,Gln,,TCA,oxaloacetate,Pyruvate,Ala,-,-,TCA,oxaloglutarate,glutama
PM03	H03	Ala-Glu	N-Source,amino acid,dipeptide,Ala,Glu,,TCA,oxaloacetate,Pyruvate,Ala,-,-,TCA,oxaloglutarate,Glu,-,-
PM03	H04	Ala-Gly	N-Source,amino acid,dipeptide,Ala,Gly,,TCA,oxaloacetate,Pyruvate,Ala,-,-,TCA,oxaloacetate,Pyruvate,
PM03	H05	Ala-His	N-Source,amino acid,dipeptide,Ala,His,,TCA,oxaloacetate,Pyruvate,Ala,-,-,TCA,oxaloglutarate,glutama
PM03	H06	Ala-Leu	N-Source,amino acid,dipeptide,Ala,Leu,,TCA,oxaloacetate,Pyruvate,Ala,-,-,TCA,Citrate,acetyl CoA,Leu
PM03	H07	Ala-Thr	N-Source,amino acid,dipeptide,Ala,Thr,,TCA,oxaloacetate,Pyruvate,Ala,-,-,TCA,oxaloacetate,Pyruvate,
PM03	H08	Gly-Asn	N-Source,amino acid,dipeptide,Gly-3,Asn,,TCA,oxaloacetate,Pyruvate,Gly,-,-,TCA,oxaloacetate,Asp,Asn
PM03	H09	Gly-Gln	N-Source,amino acid,dipeptide,Gly,Gln,,TCA,oxaloacetate,Pyruvate,Gly,-,-,TCA,oxaloglutarate,glutama
PM03	H10	Gly-Glu	N-Source,amino acid,dipeptide,Gly,Glu,,TCA,oxaloacetate,Pyruvate,Gly,-,-,TCA,oxaloglutarate,Glu,-,-
PM03	H11	Gly-Met	N-Source,amino acid,dipeptide,Gly,Met,,TCA,oxaloacetate,Pyruvate,Gly,-,-,TCA,succinyl CoA,propanoat
PM03	H12	Met-Ala	N-Source,amino acid,dipeptide,Met,Ala,,TCA,succinyl CoA,propanoate metabolism,gly ser thr metabloli
PM09	A01	1% NaCl	osmotic sensitivity, NaCl
PM09	A02	2% NaCl	osmotic sensitivity, NaCl
PM09	A03	3% NaCl	osmotic sensitivity, NaCl
PM09	A04	4% NaCl	osmotic sensitivity, NaCl
PM09	A05	5% NaCl	osmotic sensitivity, NaCl
PM09	A06	5.5% NaCl	osmotic sensitivity, NaCl
PM09	A07	6% NaCl	osmotic sensitivity, NaCl
PM09	A08	6.5% NaCl	osmotic sensitivity, NaCl
PM09	A09	7% NaCl	osmotic sensitivity, NaCl
PM09	A10	8% NaCl	osmotic sensitivity, NaCl
PM09	A11	9% NaCl	osmotic sensitivity, NaCl
PM09	A12	10% NaCl	osmotic sensitivity, NaCl
PM09	B01	6% NaCl	osmotic sensitivity, NaCl control
PM09	B02	6% NaCl + Betaine	osmolyte, betaine
PM09	B03	6% NaCl + N-N Dimethyl glycine	osmolyte, dimethylglycine
PM09	B04	6% NaCl + Sarcosine	osmolyte, sarcosine
PM09	B05	6% NaCl + Dimethyl sulphonyl propionate	osmolyte, dimethyl sulphonyl propionate
PM09	B06	6% NaCl + MOPS	osmolyte, MOPS
PM09	B07	6% NaCl + Ectoine	osmolyte, ectoine
PM09	B08	6% NaCl + Choline	osmolyte, choline
PM09	B09	6% NaCl + Phosphorylcholine	osmolyte, phosphorylcholine
PM09	B10	6% NaCl + Creatine	osmolyte, creatine
PM09	B11	6% NaCl + Creatinine	osmolyte, creatinine
PM09	B12	6% NaCl + L-Carnitine	osmolyte, carnitine
PM09	C01	6% NaCl + KCl	osmolyte, KCl
PM09	C02	6% NaCl + L-Proline	osmolyte, proline
PM09	C03	6% NaCl + N-Acetyl-L-glutamine	osmolyte, acetyl glutamine
PM09	C04	6% NaCl + ?-Glutamic acid	osmolyte, b-glutamate
PM09	C05	6% NaCl + ?–Amino-N-butyric acid	osmolyte, g-amino butyric acid
PM09	C06	6% NaCl + Glutathione	osmolyte, glutathione
PM09	C07	6% NaCl + Glycerol	osmolyte, glycerol
PM09	C08	6% NaCl + Trehalose	osmolyte, trehalose
PM09	C09	6% NaCl + Trimethylamine-N-oxide	osmolyte, trimethylamine-N-oxide
PM09	C10	6% NaCl + Trimethylamine	osmolyte, trimethylamine
PM09	C11	6% NaCl + Octopine	osmolyte, octopine
PM09	C12	6% NaCl + Trigonelline	osmolyte, trigonelline
PM09	D01	3% Potassium Chloride	osmotic sensitivity, KCl
PM09	D02	4% Potassium Chloride	osmotic sensitivity, KCl
PM09	D03	5% Potassium Chloride	osmotic sensitivity, KCl
PM09	D04	6% Potassium Chloride	osmotic sensitivity, KCl
PM09	D05	2% Sodium Sulfate	osmotic sensitivity, Na2SO4
PM09	D06	3% Sodium Sulfate	osmotic sensitivity, Na2SO4
PM09	D07	4% Sodium Sulfate	osmotic sensitivity, Na2SO4
PM09	D08	5% Sodium Sulfate	osmotic sensitivity, Na2SO4
PM09	D09	5% Ethylene Glycol	osmotic sensitivity, ethylene glycol
PM09	D10	10% Ethylene Glycol	osmotic sensitivity, ethylene glycol
PM09	D11	15% Ethylene Glycol	osmotic sensitivity, ethylene glycol
PM09	D12	20% Ethylene Glycol	osmotic sensitivity, ethylene glycol
PM09	E01	1% Sodium Formate	osmotic sensitivity, sodium formate
PM09	E02	2% Sodium Formate	osmotic sensitivity, sodium formate
PM09	E03	3% Sodium Formate	osmotic sensitivity, sodium formate
PM09	E04	4% Sodium Formate	osmotic sensitivity, sodium formate
PM09	E05	5% Sodium Formate	osmotic sensitivity, sodium formate
PM09	E06	6% Sodium Formate	osmotic sensitivity, sodium formate
PM09	E07	2% Urea	osmotic sensitivity, urea
PM09	E08	3% Urea	osmotic sensitivity, urea
PM09	E09	4% Urea	osmotic sensitivity, urea
PM09	E10	5% Urea	osmotic sensitivity, urea
PM09	E11	6% Urea	osmotic sensitivity, urea
PM09	E12	7% Urea	osmotic sensitivity, urea
PM09	F01	1% Sodium Lactate	osmotic sensitivity, sodium lactate
PM09	F02	2% Sodium Lactate	osmotic sensitivity, sodium lactate
PM09	F03	3% Sodium Lactate	osmotic sensitivity, sodium lactate
PM09	F04	4% Sodium Lactate	osmotic sensitivity, sodium lactate
PM09	F05	5% Sodium Lactate	osmotic sensitivity, sodium lactate
PM09	F06	6% Sodium Lactate	osmotic sensitivity, sodium lactate
PM09	F07	7% Sodium Lactate	osmotic sensitivity, sodium lactate
PM09	F08	8% Sodium Lactate	osmotic sensitivity, sodium lactate
PM09	F09	9% Sodium Lactate	osmotic sensitivity, sodium lactate
PM09	F10	10% Sodium Lactate	osmotic sensitivity, sodium lactate
PM09	F11	11% Sodium Lactate	osmotic sensitivity, sodium lactate
PM09	F12	12% Sodium Lactate	osmotic sensitivity, sodium lactate
PM09	G01	20mM Sodium Phosphate pH 7	toxicity, phosphate
PM09	G02	50mM Sodium Phosphate pH 7	toxicity, phosphate
PM09	G03	100mM Sodium Phosphate pH 7	toxicity, phosphate
PM09	G04	200mM Sodium Phosphate pH 7	toxicity, phosphate
PM09	G05	20mM Sodium Benzoate pH 5.2	toxicity, benzoate
PM09	G06	50mM Sodium Benzoate pH 5.2	toxicity, benzoate
PM09	G07	100mM Sodium Benzoate pH 5.2	toxicity, benzoate
PM09	G08	200mM Sodium Benzoate pH 5.2	toxicity, benzoate
PM09	G09	10mM Ammonium Sulfate pH 8	toxicity, ammonia
PM09	G10	20mM Ammonium Sulfate pH 8	toxicity, ammonia
PM09	G11	50mM Ammonium Sulfate pH 8	toxicity, ammonia
PM09	G12	100mM Ammonium Sulfate pH 8	toxicity, ammonia
PM09	H01	10mM Sodium Nitrate	toxicity, nitrate
PM09	H02	20mM Sodium Nitrate	toxicity, nitrate
PM09	H03	40mM Sodium Nitrate	toxicity, nitrate
PM09	H04	60mM Sodium Nitrate	toxicity, nitrate
PM09	H05	80mM Sodium Nitrate	toxicity, nitrate
PM09	H06	100mM Sodium Nitrate	toxicity, nitrate
PM09	H07	10mM Sodium Nitrite	toxicity, nitrite
PM09	H08	20mM Sodium Nitrite	toxicity, nitrite
PM09	H09	40mM Sodium Nitrite	toxicity, nitrite
PM09	H10	60mM Sodium Nitrite	toxicity, nitrite
PM09	H11	80mM Sodium Nitrite	toxicity, nitrite
PM09	H12	100mM Sodium Nitrite	toxicity, nitrite
PM10	A01	pH 3.5	pH, growth at 3.5
PM10	A02	pH 4	pH, growth at 4
PM10	A03	pH 4.5	pH, growth at 4.5
PM10	A04	pH 5	pH, growth at 5
PM10	A05	pH 5.5	pH, growth at 5.5
PM10	A06	pH 6	pH, growth at 6
PM10	A07	pH 7	pH, growth at 7
PM10	A08	pH 8	pH, growth at 8
PM10	A09	pH 8.5	pH, growth at 8.5
PM10	A10	pH 9	pH, growth at 9
PM10	A11	pH 9.5	pH, growth at 9.5
PM10	A12	pH 10	pH, growth at 10
PM10	B01	pH 4.5	pH, decarboxylase control
PM10	B02	pH 4.5 + L-Alanine	pH, decarboxylase
PM10	B03	pH 4.5 + L-Arginine	pH, decarboxylase
PM10	B04	pH 4.5 + L-Asparagine	pH, decarboxylase
PM10	B05	pH 4.5 + L-Aspartic Acid	pH, decarboxylase
PM10	B06	pH 4.5 + L-Glutamic Acid	pH, decarboxylase
PM10	B07	pH 4.5 + L-Glutamine	pH, decarboxylase
PM10	B08	pH 4.5 + Glycine	pH, decarboxylase
PM10	B09	pH 4.5 + L-Histidine	pH, decarboxylase
PM10	B10	pH 4.5 + L-Isoleucine	pH, decarboxylase
PM10	B11	pH 4.5 + L-Leucine	pH, decarboxylase
PM10	B12	pH 4.5 + L-Lysine	pH, decarboxylase
PM10	C01	pH 4.5 + L-Methionine	pH, decarboxylase
PM10	C02	pH 4.5 + L-Phenylalanine	pH, decarboxylase
PM10	C03	pH 4.5 + L-Proline	pH, decarboxylase
PM10	C04	pH 4.5 + L-Serine	pH, decarboxylase
PM10	C05	pH 4.5 + L-Threonine	pH, decarboxylase
PM10	C06	pH 4.5 + L-Tryptophan	pH, decarboxylase
PM10	C07	pH 4.5 + L-Tyrosine	pH, decarboxylase
PM10	C08	pH 4.5 + L-Valine	pH, decarboxylase
PM10	C09	pH 4.5 + Hydroxy-L-Proline	pH, decarboxylase
PM10	C10	pH 4.5 + L-Ornithine	pH, decarboxylase
PM10	C11	pH 4.5 + L-Homoarginine	pH, decarboxylase
PM10	C12	pH 4.5 + L-Homoserine	pH, decarboxylase
PM10	D01	pH 4.5 + Anthranilic acid	pH, decarboxylase
PM10	D02	pH 4.5 + L-Norleucine	pH, decarboxylase
PM10	D03	pH 4.5 + L-Norvaline	pH, decarboxylase
PM10	D04	pH 4.5 + a- Amino-N-butyric acid	pH, decarboxylase
PM10	D05	pH 4.5 + a-Amino Malonate	pH, decarboxylase
PM10	D06	pH 4.5 + b-Hydroxy Glutamate	pH, decarboxylase
PM10	D07	pH 4.5 + g-Hydroxy Glutamate	pH, decarboxylase
PM10	D08	pH 4.5 + 5-HydroxyLysine	pH, decarboxylase
PM10	D09	pH 4.5 + 5-HydroxyTryptophan	pH, decarboxylase
PM10	D10	pH 4.5 + D,L Diamino-Pimelic acid	pH, decarboxylase
PM10	D11	pH 4.5 + Trimethylamine-N-oxide	pH, decarboxylase
PM10	D12	pH 4.5 + Urea	pH, decarboxylase
PM10	E01	pH 9.5	pH, deaminase control
PM10	E02	pH 9.5 + L-Alanine	pH, deaminase
PM10	E03	pH 9.5 + L-Arginine	pH, deaminase
PM10	E04	pH 9.5 + L-Asparagine	pH, deaminase
PM10	E05	pH 9.5 + L-Aspartic Acid	pH, deaminase
PM10	E06	pH 9.5 + L-Glutamic Acid	pH, deaminase
PM10	E07	pH 9.5 + L-Glutamine	pH, deaminase
PM10	E08	pH 9.5 + Glycine	pH, deaminase
PM10	E09	pH 9.5 + L-Histidine	pH, deaminase
PM10	E10	pH 9.5 + L-Isoleucine	pH, deaminase
PM10	E11	pH 9.5 + L-Leucine	pH, deaminase
PM10	E12	pH 9.5 + L-Lysine	pH, deaminase
PM10	F01	pH 9.5 + L-Methionine	pH, deaminase
PM10	F02	pH 9.5 + L-Phenylalanine	pH, deaminase
PM10	F03	pH 9.5 + L-Proline	pH, deaminase
PM10	F04	pH 9.5 + L-Serine	pH, deaminase
PM10	F05	pH 9.5 + L-Threonine	pH, deaminase
PM10	F06	pH 9.5 + L-Tryptophan	pH, deaminase
PM10	F07	pH 9.5 + L-Tyrosine	pH, deaminase
PM10	F08	pH 9.5 + L-Valine	pH, deaminase
PM10	F09	pH 9.5 + Hydroxy-L-Proline	pH, deaminase
PM10	F10	pH 9.5 + L-Ornithine	pH, deaminase
PM10	F11	pH 9.5 + L-Homoarginine	pH, deaminase
PM10	F12	pH 9.5 + L-Homoserine	pH, deaminase
PM10	G01	pH 9.5 + Anthranilic acid	pH, deaminase
PM10	G02	pH 9.5 + L-Norleucine	pH, deaminase
PM10	G03	pH 9.5 + L-Norvaline	pH, deaminase
PM10	G04	pH 9.5 + Agmatine	pH, deaminase
PM10	G05	pH 9.5 + Cadaverine	pH, deaminase
PM10	G06	pH 9.5 + Putrescine	pH, deaminase
PM10	G07	pH 9.5 + Histamine	pH, deaminase
PM10	G08	pH 9.5 + Phenylethylamine	pH, deaminase
PM10	G09	pH 9.5 + Tyramine	pH, deaminase
PM10	G10	pH 9.5 + Tryptamine	pH, deaminase
PM10	G11	pH 9.5 + Trimethylamine-N-oxide	pH, deaminase
PM10	G12	pH 9.5 + Urea	pH, deaminase
PM10	H01	X-Caprylate	caprylate esterase
PM10	H02	X-alpha-D-Glucoside	alpha-D-glucosidase
PM10	H03	X-beta-D-Glucoside	beta-D-glucosidase
PM10	H04	X-alpha-D-Galactoside	alpha-D-galactosidase
PM10	H05	X-beta-D-Galactoside	beta-D-galactosidase
PM10	H06	X-alpha-D-Glucuronide	alpha-D-glucuronidase
PM10	H07	X-beta-D-Glucuronide	beta-D-glucuronidase
PM10	H08	X-beta-D-Glucosaminide	beta-D-glucosaminidase
PM10	H09	X-beta-D-Galactosaminide	beta-D-galactosaminidase
PM10	H10	X-alpha-D-Mannoside	alpha-D-mannosidase
PM10	H11	X-PO4	aryl phosphatase
PM10	H12	X-SO4	aryl sulfatase
