# Supplementary material for: Identification of a Novel Small RNA srvg23535 in Vibrio alginolyticus ZJ-T and Its Characterization With Phenotype MicroArray Technology
Source: Front Microbiol. 2018 Oct 5;9:2394. doi: 10.3389/fmicb.2018.02394 (PMC6186989; doi:10.3389/fmicb.2018.02394)
Supplement: TABLE S4 — Details of phenotype differences generated by PM technology (the results of the graphs are represented as the average ± SE, n = 3). [file Table_4.XLSX]

## Sheet: ZJ-T-Δsrvg23535 vs ZJ-T
Supplementary Table 4 Details of phenotype differences generated by PM technology
Strain Number	Speceis	Strain	Graphs colour
Test	Viibrio alginolyticus	ZJ-T-Δsrvg23535	Green
Ref	Viibrio alginolyticus	ZJ-T	Red
Phenotypes Gained
Plate Type	Wells	Test	Mode of Action	Graphs (X-axis: incubated time; Y-axis: OD590)	Phenotype Classification	Phenotype Description
PM03	A11	L-Cysteine	N-Source,amino acid,amino acid,Cys,AA,,TCA,oxaloacetate,Pyruvate,gly ser thr metablolism,Cys,-,-,-,		Nitrogen Sources	Sharp growth after 3 days
PM09	D11	15% Ethylene Glycol	osmotic sensitivity, ethylene glycol		Osmolytes	A higher viability at stationary phase
PM09	D12	20% Ethylene Glycol	osmotic sensitivity, ethylene glycol
PM09	G04	200mM Sodium Phosphate pH 7	toxicity, phosphate
Phenotypes Lost
Plate Type	Wells	Test	Mode of Action
PM01	A11	D-Mannose	C-Source,carbohydrate,hexose,mannose,,,Glycolosis,fructose,mannose,-,-,-,-,-,-,-,-,-		Carbon Sources	A longer lag phase or a lower viability at stationary phase
PM01	C11	D-Melibiose	C-Source,carbohydrate,disaccharide,galactose,glucose,,Glycolosis,glucose,Galactose Metabolism,-,-,-
PM01	D10	Lactulose	C-Source,carbohydrate,disaccharide,galactose,fructose,,Glycolosis,glucose,Galactose Metabolism,-,-,
PM01	F12	Inosine	C-Source,nucleoside,purine,hypoxanthine,,,Purine Metabolism,-,-,-,-,-,-,-,-,-,-,-
PM10	E07	pH 9.5 + L-Glutamine	pH, deaminase		pH	A longer lag phase
PM10	F12	pH 9.5 + L-Homoserine	pH, deaminase
PM10	E08	pH 9.5 + Glycine	pH, deaminase			Totally lost growth
PM10	E12	pH 9.5 + L-Lysine	pH, deaminase
PM10	F05	pH 9.5 + L-Threonine	pH, deaminase
PM10	F11	pH 9.5 + L-Homoarginine	pH, deaminase
PM10	G03	pH 9.5 + L-Norvaline	pH, deaminase
