# Supplementary material for: Identification of a Novel Small RNA srvg23535 in Vibrio alginolyticus ZJ-T and Its Characterization With Phenotype MicroArray Technology
Source: Front Microbiol. 2018 Oct 5;9:2394. doi: 10.3389/fmicb.2018.02394 (PMC6186989; doi:10.3389/fmicb.2018.02394)
Supplement: FILE S1 — PM Procedures for E. coli and other GN Bacteria. [file Table_5.XLSX]

## Sheet: Biological replicate 1
		A11	A11			C11	C11			D10	D10			F12	F12
PM01		1	1			1	1			1	1			1	1
		ZJ-T	ZJ-T-∆srvg23535			ZJ-T	ZJ-T-∆srvg23535			ZJ-T	ZJ-T-∆srvg23535			ZJ-T	ZJ-T-∆srvg23535
	0	0.0149141	0.030593		0	0	0		0	0.005	0.024		0	0	0
	3	0.097	0.069		3	0.06	0.028		3	0.021	0		3	0.498	0.394
	5.5	0.077	0.045		5.5	0.034	0.024		5.5	0.018	0.006		5.5	0.683	0.602
	7.5	0.054	0.045227		7.5	0.012	0.009		7.5	0	0.003		7.5	1.094	1.137
	19.5	0.15848	0.018		19.5	0.169	0.048		19.5	0.145	0.064		19.5	1.491	1.37
	22.5	0.189	0.033		22.5	0.199	0.042		22.5	0.176	0.055		22.5	1.55	1.383
	25.5	0.238	0.053		25.5	0.221	0.076		25.5	0.225	0.096		25.5	1.589	1.416
	28.5	0.311	0.087		28.5	0.281	0.117		28.5	0.285	0.135		28.5	1.65	1.4
	31.5	0.371976	0.14312		31.5	0.294	0.162		31.5	0.289	0.167		31.5	1.648	1.36
	43.5	0.468	0.194205		43.5	0.417	0.193		43.5	0.415	0.182		43.5	1.593	1.248
	47.5	0.516362	0.183		47.5	0.424	0.196		47.5	0.419	0.171		47.5	1.583	1.215
	51.5	0.461	0.187		51.5	0.41	0.202		51.5	0.414	0.158		51.5	1.579	1.105
	55.5	0.490337	0.193173		55.5	0.41	0.198		55.5	0.402	0.149		55.5	1.566	1.091
	69.5	0.4	0.166715		69.5	0.306	0.28		69.5	0.321	0.217		69.5	1.61	1.034
	75	0.299	0.147		75	0.266	0.238		75	0.354	0.202		75	1.427	1.055
	80	0.201	0.134		80	0.206	0.198		80	0.356	0.169		80	1.502	1.079
	92	0.183	0.124644		92	0.156	0.145		92	0.302	0.111		92	1.536	1.119
	98	0.182	0.13708		98	0.138	0.125		98	0.267	0.085		98	1.566	1.152
	104	0.39	0.11		104	0.426	0.202		104	0.121	0.132		104	1.54	1.086
		A11	A11
PM03		1	1
		ZJ-T	ZJ-T-∆srvg23535
	0	0.069555	0.004
	4	0.0435524	0.035
	8	0.00649185	0.0233004
	22	0.00658921	0.0253795
	26	0.021	0.046
	33	0.0560416	0.0276749
	45	0	0.032
	51	0.0131725	0
	57	0.0190696	0.0624765
	70	0.0347168	0.021
	75	0.0106172	0.129656
	81	0.0124493	0.718846
	97	0	0.72055
	102	0.0637091	0.627025
		D11	D11			D12	D12			G04	G04
PM09		1	1			1	1			1	1
		ZJ-T	ZJ-T-∆srvg23535			ZJ-T	ZJ-T-∆srvg23535			ZJ-T	ZJ-T-∆srvg23535
	0	0.047	0.047		0	0.046	0.047		0	0.12	0.134
	4	0.092	0.277		4	0.084	0.194		4	0.089	0.12
	8	0.76	1.353		8	0.733	0.966		8	0.107	0.132
	22	1.815	2.298		22	1.744	2.234		22	1.622	1.651
	26	1.979	2.481		26	1.794	2.357		26	1.605	2.404
	33	2.161	2.631		33	1.958	2.592		33	1.774	2.531
	45	2.229	2.636		45	1.934	2.791		45	1.972	2.627
	51	2.255	2.614		51	1.907	2.806		51	2.038	2.63
	57	2.341	2.559		57	1.911	2.78		57	2.21	2.742
	70	2.291	2.516		70	1.855	2.633		70	2.195	2.746
	75	2.263	2.5		75	1.863	2.615		75	2.166	2.744
	81	2.23	2.416		81	1.849	2.624		81	2.123	2.69
	97	2.174	2.314		97	1.833	2.529		97	2.012	2.636
	102	2.158	2.317		102	1.884	2.512		102	1.916	2.495
		E07	E07			F12	F12			E08	E08			E12	E12			F05	F05			F11	F11			G03	G03
PM10		1	1			1	1			1	1			1	1			1	1			1	1			1	1
		ZJ-T	ZJ-T-∆srvg23535			ZJ-T	ZJ-T-∆srvg23535			ZJ-T	ZJ-T-∆srvg23535			ZJ-T	ZJ-T-∆srvg23535			ZJ-T	ZJ-T-∆srvg23535			ZJ-T	ZJ-T-∆srvg23535			ZJ-T	ZJ-T-∆srvg23535
	0	0.048	0.064		0	0.0866071	0.056		0	0.052	0.068		0	0.074	0.095		0	0.048	0.048		0	0.053	0.055		0	0.15	0.07
	4	0.049	0.051		4	0.048	0.048		4	0.055	0.113		4	0.092	0.102		4	0.049	0.049		4	0.049	0.051		4	0.109	0.121
	8	0.052	0.05		8	0.053	0.048		8	0.055	0.113		8	0.064	0.169		8	0.048	0.049		8	0.05	0.051		8	0.063	0.213
	22	0.08	0.05		22	0.048	0.051		22	0.609	0.154		22	0.061	0.06		22	0.051	0.049		22	0.049	0.052		22	0.053	0.156
	26	0.903	0.052		26	0.049	0.051		26	1.548	0.144		26	0.082	0.053		26	0.12	0.049		26	0.051	0.051		26	0.051	0.301
	33	1.994	0.149		33	0.117419	0.051		33	2.439	0.146		33	1.609	0.055		33	1.565	0.049		33	0.067	0.053		33	0.055	0.349
	45	2.512	2.316		45	1.722	0.082		45	2.421	0.14		45	2.269	0.052		45	2.604	0.05		45	2.494	0.051		45	1.545	0.391
	51	2.892	2.362		51	2.058	0.789		51	2.471	0.118		51	2.382	0.069		51	2.631	0.049		51	2.634	0.051		51	1.834	0.38
	57	2.932	2.445		57	2.225	1.188		57	2.525	0.095		57	2.361	0.051		57	2.621	0.049		57	2.492	0.051		57	2.235	0.35
	70	2.742	2.439		70	2.213	2.436		70	2.491	0.059		70	2.221	0.05		70	2.587	0.05		70	2.414	0.052		70	2.127	0.151
	75	2.699	2.471		75	2.234	2.375		75	2.567	0.059		75	2.106	0.051		75	2.582	0.05		75	2.38	0.053		75	2.144	0.069
	81	2.633	2.492		81	2.199	2.427		81	2.582	0.06		81	2.037	0.051		81	2.575	0.05		81	2.305	0.052		81	1.995	0.066
	97	2.552	2.284		97	2.17791	2.147		97	2.621	0.056		97	1.967	0.058		97	2.55	0.05		97	2.13	0.057		97	1.863	0.064
	102	2.559	2.223		102	2.087	2.257		102	2.608	0.058		102	1.846	0.057		102	2.581	0.05		102	2.092	0.059		102	1.874	0.062

## Sheet: Biological replicate 2
		A11	A11			C11	C11			D10	D10			F12	F12
PM01		2	2			2	2			2	2			2	2
		ZJ-T	ZJ-T-∆srvg23535			ZJ-T	ZJ-T-∆srvg23535			ZJ-T	ZJ-T-∆srvg23535			ZJ-T	ZJ-T-∆srvg23535
	0	0	0.0189457		0	0.0113456	0.0228581		0	0.03	0.03		0	0.03	0.03
	3	0.10209	0.0915713		3	0.0756366	0.0396767		3	0.114752	0.0273936		3	0.553042	0.477488
	5.5	0.0928139	0.0547146		5.5	0.0478273	0.0310281		5.5	0.0882975	0.00815537		5.5	0.774296	0.640201
	7.5	0.0593835	0.037		7.5	0.009	0.015136		7.5	0.0172999	0.0898192		7.5	1.14146	1.20332
	19.5	0.147611	0.0182493		19.5	0.187794	0.0567281		19.5	0.216242	0.086663		19.5	1.49886	1.46246
	22.5	0.212344	0.0622134		22.5	0.211101	0.0519468		22.5	0.19056	0.0733563		22.5	1.58504	1.47143
	25.5	0.259169	0.0765189		25.5	0.244254	0.15425		25.5	0.266494	0.18153		25.5	1.67315	1.43858
	28.5	0.32643	0.087407		28.5	0.283402	0.129987		28.5	0.349111	0.172738		28.5	1.70436	1.48313
	31.5	0.44	0.126785		31.5	0.331743	0.241919		31.5	0.380279	0.174691		31.5	1.74358	1.42047
	43.5	0.478225	0.192285		43.5	0.428651	0.207597		43.5	0.495814	0.23821		43.5	1.62727	1.31757
	47.5	0.453	0.197411		47.5	0.475158	0.255945		47.5	0.516743	0.22989		47.5	1.5888	1.2816
	51.5	0.534129	0.195042		51.5	0.424189	0.281961		51.5	0.421732	0.209869		51.5	1.67108	1.16905
	55.5	0.476485	0.187		55.5	0.488404	0.203943		55.5	0.420704	0.167917		55.5	1.58542	1.13126
	69.5	0.39	0.161		69.5	0.40506	0.36848		69.5	0.359252	0.246607		69.5	1.63488	1.09298
	75	0.30367	0.15945		75	0.270021	0.276369		75	0.425609	0.225517		75	1.45939	1.15133
	80	0.291052	0.14316		80	0.229846	0.202233		80	0.379085	0.174093		80	1.58418	1.10793
	92	0.199079	0.115899		92	0.183807	0.215		92	0.310134	0.182502		92	1.59458	1.1713
	98	0.18407	0.130276		98	0.226131	0.178683		98	0.321954	0.162678		98	1.57615	1.24612
	104	0.3903	0.127854		104	0.470054	0.285964		104	0.1492	0.227751		104	1.63007	1.18017
		A11	A11
PM03		2	2
		ZJ-T	ZJ-T-∆srvg23535
	0	0.013	0.0166773
	4	0	0.015
	8	0	0
	22	0	0
	26	0.019	0.004
	33	0	0
	45	0.060643	0.02
	51	0	0
	57	0	0
	70	0	0.004
	75	0	0.081
	81	0	0.637
	97	0.053961	0.668
	102	0	0.688433
		D11	D11			D12	D12			G04	G04
PM09		2	2			2	2			2	2
		ZJ-T	ZJ-T-∆srvg23535			ZJ-T	ZJ-T-∆srvg23535			ZJ-T	ZJ-T-∆srvg23535
	0	0.0647406	0.0592219		0	0.0549153	0.0595687		0	0.143774	0.142972
	4	0.103984	0.307118		4	0.11188	0.214392		4	0.103806	0.121749
	8	0.834746	1.47906		8	0.87496	1.1029		8	0.118249	0.139308
	22	1.87796	2.37573		22	1.82124	2.29203		22	1.73959	1.67761
	26	2.00832	2.51637		26	1.80262	2.39482		26	1.68841	2.44803
	33	2.1734	2.67326		33	2.02718	2.63451		33	1.89353	2.61703
	45	2.35221	2.73896		45	1.97916	2.79422		45	2.10224	2.68725
	51	2.33596	2.63358		51	1.97868	2.88397		51	2.11588	2.72365
	57	2.45943	2.60851		57	2.03543	2.78008		57	2.33811	2.77441
	70	2.29222	2.59536		70	1.87904	2.70126		70	2.26464	2.76949
	75	2.31813	2.51312		75	1.86405	2.73473		75	2.28947	2.81146
	81	2.37061	2.46533		81	1.98714	2.67133		81	2.24896	2.82684
	97	2.28455	2.33952		97	1.90928	2.54602		97	2.07416	2.63637
	102	2.18631	2.42091		102	2.00787	2.58234		102	1.93383	2.52602
		E07	E07			F12	F12			E08	E08			E12	E12			F05	F05			F11	F11			G03	G03
PM10		2	2			2	2			2	2			2	2			2	2			2	2			2	2
		ZJ-T	ZJ-T-∆srvg23535			ZJ-T	ZJ-T-∆srvg23535			ZJ-T	ZJ-T-∆srvg23535			ZJ-T	ZJ-T-∆srvg23535			ZJ-T	ZJ-T-∆srvg23535			ZJ-T	ZJ-T-∆srvg23535			ZJ-T	ZJ-T-∆srvg23535
	0	0.0582909	0.0725062		0	0.064	0.100142		0	0.0582981	0.0703242		0	0.0960249	0.136261		0	0.0564058	0.0974077		0	0.0860801	0.0919523		0	0.170011	0.0851321
	4	0.0653992	0.076264		4	0.0841581	0.0538036		4	0.0715724	0.154618		4	0.104013	0.124463		4	0.0906488	0.0779972		4	0.0600117	0.0952649		4	0.144953	0.144812
	8	0.0590456	0.0891062		8	0.059012	0.0975665		8	0.0564106	0.117332		8	0.0955415	0.212112		8	0.0689864	0.082922		8	0.0857526	0.0573489		8	0.098212	0.262838
	22	0.109559	0.0860624		22	0.0314523	0.0832285		22	0.694721	0.195131		22	0.101944	0.105479		22	0.0856842	0.0795762		22	0.0735313	0.0613417		22	0.0971144	0.189858
	26	1.04564	0.143844		26	0.0562519	0.0850191		26	1.59664	0.163197		26	0.0980675	0.101084		26	0.140957	0.0621348		26	0.0916002	0.0751453		26	0.0965709	0.323344
	33	2.0944	0.250082		33	0.071	0.069107		33	2.50326	0.172155		33	1.66786	0.0840371		33	1.6113	0.0784952		33	0.0905771	0.0578158		33	0.0845522	0.352606
	45	2.60236	2.45095		45	1.79797	0.107794		45	2.42233	0.178804		45	2.40253	0.0847967		45	2.61228	0.0628448		45	2.55001	0.056677		45	1.5577	0.436276
	51	2.91212	2.46373		51	1.94993	0.827469		51	2.52206	0.160772		51	2.49377	0.0706781		51	2.7705	0.0548612		51	2.73953	0.0700151		51	1.86216	0.381749
	57	2.97736	2.52593		57	2.23268	1.31678		57	2.64334	0.0976851		57	2.42755	0.0765099		57	2.70006	0.0618097		57	2.56023	0.0856937		57	2.33359	0.356301
	70	2.78359	2.53139		70	2.27143	2.48289		70	2.5295	0.100496		70	2.28338	0.0502364		70	2.5916	0.0860822		70	2.45836	0.0794122		70	2.24515	0.195108
	75	2.81811	2.52103		75	2.19291	2.43216		75	2.61123	0.0965983		75	2.20316	0.089853		75	2.71262	0.0559144		75	2.38864	0.06646		75	2.19672	0.0817716
	81	2.67492	2.52701		81	2.2433	2.5562		81	2.59786	0.0617093		81	2.08745	0.0877433		81	2.68524	0.0791274		81	2.37505	0.0763043		81	2.0292	0.0980766
	97	2.62558	2.40779		97	2.126	2.26383		97	2.70781	0.0713864		97	2.10432	0.0828475		97	2.59523	0.0726481		97	2.25325	0.074607		97	1.93198	0.0717075
	102	2.56141	2.23762		102	2.1438	2.39372		102	2.66687	0.0705084		102	1.87092	0.101094		102	2.6875	0.0859427		102	2.1128	0.0666579		102	1.98419	0.111946

## Sheet: Biological replicate 3
		A11	A11			C11	C11			D10	D10			F12	F12
PM01		3	3			3	3			3	3			3	3
		ZJ-T	ZJ-T-∆srvg23535			ZJ-T	ZJ-T-∆srvg23535			ZJ-T	ZJ-T-∆srvg23535			ZJ-T	ZJ-T-∆srvg23535
	0	0.0268747	0		0	0.00903959	0.0171542		0	0.05	0.05		0	0.05	0.05
	3	0.110796	0.101857		3	0.0609472	0.0333094		3	0.12034	0.110528		3	0.58495	0.536745
	5.5	0.107215	0.0679493		5.5	0.0383859	0.0273239		5.5	0.153848	0.0547448		5.5	0.785391	0.717708
	7.5	0.0647313	0.0670562		7.5	0.003	0.0136782		7.5	0.0581265	0.0928576		7.5	1.16643	1.2139
	19.5	0.131	0.0410391		19.5	0.162248	0.0315363		19.5	0.27622	0.164739		19.5	1.55384	1.48878
	22.5	0.216452	0.0466185		22.5	0.184799	0.0301171		22.5	0.287558	0.0779593		22.5	1.58696	1.5294
	25.5	0.323859	0.0883354		25.5	0.178116	0.0549092		25.5	0.352817	0.258024		25.5	1.6984	1.50832
	28.5	0.3	0.110976		28.5	0.251215	0.08538		28.5	0.434352	0.194401		28.5	1.70648	1.54489
	31.5	0.391736	0.126		31.5	0.329326	0.145518		31.5	0.444857	0.207276		31.5	1.80162	1.44991
	43.5	0.55204	0.173		43.5	0.367991	0.145014		43.5	0.537989	0.277461		43.5	1.6865	1.34021
	47.5	0.580869	0.219455		47.5	0.45021	0.189444		47.5	0.567528	0.2752		47.5	1.62136	1.35639
	51.5	0.562896	0.201215		51.5	0.403996	0.194804		51.5	0.465702	0.221602		51.5	1.73156	1.21517
	55.5	0.437	0.207598		55.5	0.466663	0.200409		55.5	0.430557	0.176042		55.5	1.58981	1.15802
	69.5	0.38	0.179708		69.5	0.331528	0.334207		69.5	0.379469	0.342887		69.5	1.70032	1.13628
	75	0.31325	0.168853		75	0.237445	0.17832		75	0.461749	0.246086		75	1.52106	1.20572
	80	0.22	0.148897		80	0.163316	0.176842		80	0.443581	0.238267		80	1.66687	1.15691
	92	0.189985	0.115		92	0.162409	0.159898		92	0.40325	0.206056		92	1.6864	1.25862
	98	0.191127	0.115		98	0.192589	0.0873171		98	0.34733	0.20812		98	1.60142	1.32619
	104	0.484136	0.129075		104	0.390786	0.264319		104	0.214021	0.279253		104	1.70361	1.18582
		A11	A11
PM03		3	3
		ZJ-T	ZJ-T-∆srvg23535
	0	0.0459514	0.004
	4	0	0.02
	8	0	0.0158043
	22	0	0.004
	26	0.015	0.004
	33	0.0319837	0.004
	45	0.0406475	0.015
	51	0.0066055	0.0116436
	57	0	0.0364746
	70	0.00670689	0.01
	75	0	0.0815086
	81	0	0.719187
	97	0.0512981	0.728228
	102	0.0236196	0.532
		D11	D11			D12	D12			G04	G04
PM09		3	3			3	3			3	3
		ZJ-T	ZJ-T-∆srvg23535			ZJ-T	ZJ-T-∆srvg23535			ZJ-T	ZJ-T-∆srvg23535
	0	0.0604468	0.0586412		0	0.0417687	0.0478976		0	0.113577	0.129285
	4	0.0793096	0.332905		4	0.0967712	0.191033		4	0.0835393	0.104935
	8	0.697318	1.34871		8	0.833729	1.02077		8	0.109036	0.135505
	22	1.77605	2.31441		22	1.74354	2.15839		22	1.7316	1.56353
	26	1.96615	2.40038		26	1.6604	2.34425		26	1.6711	2.42006
	33	2.08399	2.55713		33	1.97345	2.56627		33	1.8591	2.55998
	45	2.23837	2.6644		45	1.90333	2.76456		45	1.98603	2.59753
	51	2.30958	2.63151		51	1.89383	2.74694		51	2.02798	2.6558
	57	2.3783	2.53112		57	1.94605	2.75863		57	2.3302	2.77304
	70	2.2111	2.50079		70	1.75116	2.68521		70	2.25288	2.67066
	75	2.31429	2.44492		75	1.77173	2.59797		75	2.21429	2.71739
	81	2.32628	2.3814		81	1.97086	2.61112		81	2.21399	2.70038
	97	2.14676	2.31794		97	1.82865	2.41265		97	1.99088	2.53131
	102	2.18414	2.29473		102	2.00335	2.50379		102	1.93203	2.50621
		E07	E07			F12	F12			E08	E08			E12	E12			F05	F05			F11	F11			G03	G03
PM10		3	3			3	3			3	3			3	3			3	3			3	3			3	3
		ZJ-T	ZJ-T-∆srvg23535			ZJ-T	ZJ-T-∆srvg23535			ZJ-T	ZJ-T-∆srvg23535			ZJ-T	ZJ-T-∆srvg23535			ZJ-T	ZJ-T-∆srvg23535			ZJ-T	ZJ-T-∆srvg23535			ZJ-T	ZJ-T-∆srvg23535
	0	0.0279958	0.061844		0	0.0805981	0.0621873		0	0.052065	0.0212245		0	0.070376	0.11875		0	0.0362022	0.0706606		0	0.0455394	0.0714852		0	0.14848	0.0783081
	4	0.0243078	0.073954		4	0.0690594	0.0123865		4	0.0285112	0.110187		4	0.06862	0.0779876		4	0.0466325	0.0446159		4	0.025183	0.0764652		4	0.127073	0.13639
	8	0.0569081	0.0876583		8	0.0209246	0.0604848		8	0.0161586	0.102874		8	0.0589656	0.193488		8	0.0620827	0.0357963		8	0.0491304	0.0303769		8	0.0866964	0.214128
	22	0.0684823	0.057543		22	0.0633388	0.0635596		22	0.662384	0.17336		22	0.0638296	0.0917191		22	0.0839017	0.0327816		22	0.0266444	0.0590822		22	0.0541589	0.164073
	26	0.965894	0.140862		26	0.0418923	0.0409726		26	1.52897	0.13357		26	0.0832227	0.0852489		26	0.118394	0.0154628		26	0.0604604	0.0736962		26	0.0844513	0.299452
	33	1.99404	0.242753		33	0.0810262	0.0676476		33	2.41457	0.168313		33	1.61814	0.048218		33	1.47237	0.0483821		33	0.068636	0.00800361		33	0.069994	0.349073
	45	2.54481	2.33916		45	1.71252	0.107779		45	2.30434	0.140157		45	2.31583	0.0735286		45	2.51597	0.0467864		45	2.43296	0.0465475		45	1.44539	0.406804
	51	2.87977	2.42722		51	2.06716	0.722049		51	2.43215	0.125234		51	2.36703	0.0653491		51	2.68832	0.0417891		51	2.67722	0.0604295		51	1.83578	0.37069
	57	2.91805	2.50834		57	2.16822	1.21658		57	2.58248	0.0936629		57	2.33579	0.063915		57	2.5862	0.0163839		57	2.43837	0.0455097		57	2.20776	0.340344
	70	2.78056	2.49927		70	2.26817	2.43756		70	2.42428	0.0812833		70	2.20293	0.00708051		70	2.45092	0.0842802		70	2.39891	0.0326263		70	2.20893	0.146298
	75	2.79777	2.40635		75	2.26648	2.40464		75	2.48698	0.0831934		75	2.06866	0.0404595		75	2.63117	0.050162		75	2.36236	0.017332		75	2.17144	0.0714134
	81	2.65954	2.4648		81	2.21978	2.46732		81	2.51539	0.0324789		81	2.01037	0.0492167		81	2.63013	0.0325007		81	2.3394	0.0669829		81	1.93446	0.0602944
	97	2.51281	2.3666		97	2.12297	2.20781		97	2.66732	0.0328029		97	2.08845	0.0678886		97	2.56087	0.036926		97	2.18316	0.0426155		97	1.80735	0.0528594
	102	2.4329	2.13877		102	2.14065	2.30087		102	2.601	0.065706		102	1.79978	0.0828218		102	2.56702	0.0740989		102	2.05828	0.0654242		102	1.91303	0.0707136
